# Supplementary material for: Assaying sensory ciliopathies using calcium biosensor expression in zebrafish ciliated olfactory neurons
Source: Cilia. 2018 Mar 15;7:2. doi: 10.1186/s13630-018-0056-1 (PMC5856005; doi:10.1186/s13630-018-0056-1)
Supplement: Supplementary file 1 — Additional file 1. Additional material and methods, figures, figure legends, and legends for supplemental movies. [file 13630_2018_56_MOESM1_ESM.zip]

Archive with 14 entries (14 files):
- Additional information.docx
- FigS1.tif
- FigS2.tif
- FigS3.tif
- FigS4.tif
- FigS5.tif
- FigS6.tif
- FigS7.tif
- FigS8.tif
- Movie_S1.mov
- Movie_S2.mov
- Movie_S3.mov
- Movie_S4.mov
- Movie_S5.mov
